# Supplementary material for: Metabolic resistance of Aβ3pE-42, a target epitope of the anti-Alzheimer therapeutic antibody, donanemab
Source: Life Sci Alliance. 2024 Sep 30;7(12):e202402650. doi: 10.26508/lsa.202402650 (PMC11443169; doi:10.26508/lsa.202402650)
Supplement: Supplementary file 1 [file LSA-2024-02650_TableS1.xlsx]

## Sheet: Table S1
Table S1 - Recovery of various Aβ variants for elution from reversed phase HPLC under different conditions.
	solvent:	TFA		TEA/betaine
Aβ	temperature:	20℃	50℃	50℃
1-40		1	1	1
3(pE)-40		1	1	1
1-42		20-30%	1	1
3(pE)-42		0	10-20%	1
