# Supplementary material for: Metabolic resistance of Aβ3pE-42, a target epitope of the anti-Alzheimer therapeutic antibody, donanemab
Source: Life Sci Alliance. 2024 Sep 30;7(12):e202402650. doi: 10.26508/lsa.202402650 (PMC11443169; doi:10.26508/lsa.202402650)
Supplement: Supplementary file 2 [file LSA-2024-02650_TableS2.xlsx]

## Sheet: Table S2
Table S2 - List of human brain samples used in Fig S1.
Lane No.	Case No.	Gender	Age at onset	Age at death	Duration	Clinical diagnosis	Pathological diagnosis	APOE	Brain weight (g)	PMD
1	NSP91/76	F	na	46	na	AD	AD	33	na	na
2	NSP92/20	M	40	44	4	AD	AD	33	1400	na
3	NSP92/47	M	35	45	10	AD	AD	34	1177	na
4	NSP93/25	M	73	77	4	AD	AD	44	1398	na
5	DPM94/25	F	72	88	16	AD	AD	44	1075	na
6	DPM94/31	F	68	76	8	AD	AD	44	1150	na
7	N193/91	F	65	70	5	AD	AD	44	1310	64.5
8	NSP90/30	F	60	68	8	AD	AD	34	1010	na
9	NSP90/32	M	60	68	8	AD	AD	34	1035	na
10	NSP90/33	M	65	71	6	AD	AD	34	1210	na
11	NSP90/36	F	na	65	na	AD	AD	34	950	na
12	NSP93/14	F	77	84	7	AD	AD	34	850	na
13	NSP93/27	M	62	71	9	AD	AD	34	1245	2.5
14	NSP91/14	F	na	76	na	AD	AD	33	980	na
15	NSP92/41	F	52	66	14	AD	AD	33	910	na
