# Supplementary material for: Metabolic resistance of Aβ3pE-42, a target epitope of the anti-Alzheimer therapeutic antibody, donanemab
Source: Life Sci Alliance. 2024 Sep 30;7(12):e202402650. doi: 10.26508/lsa.202402650 (PMC11443169; doi:10.26508/lsa.202402650)
Supplement: Supplementary file 3 [file LSA-2024-02650_TableS3.xlsx]

## Sheet: Table S3
Table S3 - List of theoretical and detected masses of Aβ variants detected in this study
Aβ variants	theoretical mass	detected mass
	(MH+)	Mme+/+APP-Tg	Mme-/-APP-Tg
3pyroGlu-16	1750.8	1751.17	1751.2
3-16	1768.82	-	1769.23
2-16	1839.85	1840.19	1840.24
1-16	1954.88	1955.31	1955.25
17-36	2080.11	2079.49	2079.64
17-37	2137.14	2137.51	2137.62
17-38	2194.16	2194.52	2194.59
17-40	2392.29	2392.77	2392.84
17-40, oxidized	2408.29	2408.62	-
17-42	2576.42	-	2576.87
1-37	4073	4073.19	4073.13
1-37, Na+	4094.99	-	4096.1
1-38	4130.02	4130.27	4130.15
1-38, formyl	4158.01	4158.24	4158.06
1-40	4328.16	4328.5	4328.3
1-40, formyl	4356.15	4356.46	4356.26
1-40, Na+, formyl	4378.14	-	4378.28
1-42	4512.28	4512.52	4512.4
